# Supplementary material for: Development and validation of a prognostic model for stage IV breast cancer based on primary tumor resection with machine learning methods: retrospective cohort study
Source: Front Endocrinol (Lausanne). 2026 Jul 13;17:1871537. doi: 10.3389/fendo.2026.1871537 (PMC13402208; doi:10.3389/fendo.2026.1871537)
Supplement: Supplementary Table 1 — Sensitivity analysis comparing baseline characteristics of included versus excluded cohorts. [file DataSheet1.xlsx]

## Sheet: Supplementary_Table_S1
	Excluded	Included	P	SMD
n	5732	5759
Age(%)			0.999	0.001
<45	845 (14.7)	850 (14.8)
45-65	2871 (50.1)	2882 (50.0)
>65	2016 (35.2)	2027 (35.2)
Marital status(%)			0.997	0.004
Married	2611 (45.6)	2619 (45.5)
Single	1289 (22.5)	1296 (22.5)
Divorced/Separated/Widowed	1568 (27.4)	1574 (27.3)
Unknown	264 ( 4.6)	270 ( 4.7)
Grade(%)			0.03	0.062
1	354 ( 6.2)	354 ( 6.1)
2	1900 (33.1)	1907 (33.1)
3	2532 (44.2)	2540 (44.1)
4	946 (16.5)	947 (16.4)
Unknown	0 ( 0.0)	11 ( 0.2)
Histology(%)			0.999	0.002
IDC	3969 (69.2)	3987 (69.2)
ILC	554 ( 9.7)	557 ( 9.7)
Mixed	401 ( 7.0)	401 ( 7.0)
others	808 (14.1)	814 (14.1)
Subtype(%)			0.999	0.002
HR+/HER2-	1673 (29.2)	1684 (29.2)
HR+/HER2+	491 ( 8.6)	491 ( 8.5)
HR-/HER2-	434 ( 7.6)	435 ( 7.6)
HR-/HER2+	334 ( 5.8)	336 ( 5.8)
Unknown	2800 (48.8)	2813 (48.8)
T(%)			0.999	0.005
0	180 ( 3.1)	181 ( 3.1)
1	620 (10.8)	620 (10.8)
2	1167 (20.4)	1172 (20.4)
3	740 (12.9)	745 (12.9)
4	2290 (40.0)	2294 (39.8)
X	735 (12.8)	747 (13.0)
N(%)			0.999	0.005
0	1166 (20.3)	1169 (20.3)
1	1943 (33.9)	1947 (33.8)
2	716 (12.5)	719 (12.5)
3	1140 (19.9)	1144 (19.9)
X	767 (13.4)	780 (13.5)
ER(%)			0.03	0.049
+	4000 (69.8)	4017 (69.8)
-	1732 (30.2)	1735 (30.1)
Unknown	0 ( 0.0)	7 ( 0.1)
PR(%)			0.02	0.053
+	3121 (54.4)	3134 (54.4)
-	2611 (45.6)	2617 (45.4)
Unknown	0 ( 0.0)	8 ( 0.1)
HER2(%)			0.998	0.001
+	825 (14.4)	827 (14.4)
-	2107 (36.8)	2119 (36.8)
Unknown	2800 (48.8)	2813 (48.8)
Surgery=Yes	2866 (50.0)	2870 (49.8)	0.87	0.003
Radiotherapy=Yes	1359 (23.7)	1365 (23.7)	0.999	<0.001
Chemotherapy=Yes	3360 (58.6)	3364 (58.4)	0.83	0.004
