# Supplementary material for: Development and validation of a prognostic model for stage IV breast cancer based on primary tumor resection with machine learning methods: retrospective cohort study
Source: Front Endocrinol (Lausanne). 2026 Jul 13;17:1871537. doi: 10.3389/fendo.2026.1871537 (PMC13402208; doi:10.3389/fendo.2026.1871537)
Supplement: Supplementary Table 2 — Variance Inflation Factor (VIF) analysis for assessing multicollinearity. [file DataSheet2.xlsx]

## Sheet: Supplementary_Table_S2
	Overall Survival		Cancer-specific Survival
Variable	VIF	Tolerance	VIF	Tolerance
Age	1.14116	0.876301	1.14107	0.876372
Maritalstatus	1.05271	0.949926	1.05119	0.951307
Grade	1.0618	0.941799	1.07144	0.933327
ER	1.92418	0.519701	1.9185	0.521241
PR	1.79985	0.555601	1.79332	0.557623
HER2	2.27114	0.440308	2.26158	0.442168
Tumorsize	1.04963	0.952717	1.0354	0.965807
Subtype	2.50892	0.398577	2.50931	0.398517
T	1.05787	0.945292	1.06224	0.941405
N	1.04819	0.954023	1.05136	0.951146
Radiotherapy	1.04416	0.957706	1.04459	0.957314
Chemotherapy	1.22295	0.817694	1.22749	0.814669
Condition number	3.10664		3.11975
