# Supplementary material for: Development and validation of a prognostic model for stage IV breast cancer based on primary tumor resection with machine learning methods: retrospective cohort study
Source: Front Endocrinol (Lausanne). 2026 Jul 13;17:1871537. doi: 10.3389/fendo.2026.1871537 (PMC13402208; doi:10.3389/fendo.2026.1871537)
Supplement: Supplementary Table 3 — Detailed descriptions of representative model failure cases. [file DataSheet3.xlsx]

## Sheet: Supplementary_Table_S3
	Age	Subtype	T	ER	PR	HER2	Surgery	Chemotherapy	Status	Overall survival	Reason for Failure
1	45-65	HR+/HER2-	2	+	+	-	Yes	No	Alive	24	misclassified
2	45-65	Unknown	4	+	+	Unknown	No	Yes	Alive	35	misclassified
3	45-65	HR+/HER2-	2	+	+	-	No	No	Death	36	misclassified
4	>65	Unknown	3	+	+	Unknown	No	Yes	Alive	35	misclassified
5	45-65	Unknown	4	+	+	Unknown	No	Yes	Alive	11	misclassified
6	45-65	HR-/HER2-	4	-	-	-	Yes	Yes	Alive	16	misclassified
7	<45	Unknown	1	-	-	Unknown	No	No	Alive	1	misclassified
8	<45	HR+/HER2-	3	+	+	-	Yes	Yes	Alive	24	misclassified
9	45-65	HR+/HER2-	4	+	-	-	No	No	Alive	0	misclassified
10	>65	HR-/HER2-	2	-	-	-	No	No	Alive	26	misclassified
11	>65	HR+/HER2-	2	+	+	-	No	No	Alive	15	misclassified
12	45-65	HR+/HER2-	4	+	+	-	No	Yes	Alive	4	misclassified
13	>65	HR+/HER2-	X	+	+	-	No	No	Alive	15	misclassified
14	>65	HR+/HER2-	4	+	+	-	No	No	Death	36	misclassified
15	45-65	Unknown	3	+	-	Unknown	Yes	No	Alive	28	misclassified
16	45-65	Unknown	4	+	+	Unknown	Yes	Yes	Alive	26	misclassified
17	>65	Unknown	4	+	+	Unknown	Yes	No	Alive	13	misclassified
18	<45	HR-/HER2-	4	-	-	-	Yes	No	Alive	3	misclassified
19	>65	Unknown	4	-	-	Unknown	Yes	Yes	Alive	4	misclassified
20	>65	HR+/HER2-	3	+	+	-	Yes	Yes	Alive	3	misclassified
21	45-65	HR+/HER2-	0	+	+	-	No	No	Alive	10	misclassified
22	>65	HR+/HER2-	2	+	+	-	No	No	Alive	5	misclassified
23	>65	HR-/HER2-	4	-	-	-	No	Yes	Alive	4	misclassified
24	45-65	HR+/HER2-	4	+	+	-	No	Yes	Alive	27	misclassified
25	45-65	HR-/HER2+	1	-	-	+	No	No	Alive	1	misclassified
26	>65	Unknown	X	+	+	Unknown	No	No	Alive	13	misclassified
27	>65	HR-/HER2+	4	-	-	+	Yes	Yes	Alive	30	misclassified
28	<45	Unknown	X	-	-	Unknown	No	Yes	Death	36	misclassified
29	45-65	HR+/HER2+	1	+	+	+	No	Yes	Alive	34	misclassified
30	45-65	HR+/HER2-	2	+	+	-	No	Yes	Alive	6	misclassified
31	45-65	Unknown	X	+	+	Unknown	No	No	Death	36	misclassified
32	45-65	HR+/HER2-	2	+	+	-	No	No	Alive	16	misclassified
33	>65	HR-/HER2-	4	-	-	-	No	No	Alive	1	misclassified
34	45-65	Unknown	4	-	-	Unknown	No	Yes	Alive	8	misclassified
35	<45	Unknown	4	+	+	Unknown	No	Yes	Alive	32	misclassified
36	45-65	Unknown	4	+	+	Unknown	No	Yes	Death	36	misclassified
37	45-65	Unknown	3	-	-	Unknown	No	No	Alive	0	misclassified
38	45-65	Unknown	X	+	+	Unknown	No	Yes	Alive	17	misclassified
39	45-65	Unknown	4	+	-	Unknown	No	Yes	Alive	0	misclassified
40	45-65	Unknown	4	+	-	Unknown	No	Yes	Alive	0	misclassified
41	>65	Unknown	1	+	+	Unknown	No	No	Alive	3	misclassified
42	<45	Unknown	4	-	-	Unknown	No	Yes	Alive	0	misclassified
43	>65	HR+/HER2-	3	+	+	-	Yes	No	Alive	1	misclassified
44	>65	HR+/HER2-	1	+	+	-	No	No	Alive	19	misclassified
45	>65	HR-/HER2-	4	-	-	-	Yes	Yes	Alive	24	misclassified
46	45-65	HR+/HER2-	X	+	+	-	No	No	Alive	3	misclassified
47	>65	Unknown	X	-	-	Unknown	Yes	Yes	Alive	11	misclassified
48	>65	Unknown	0	-	-	Unknown	No	Yes	Alive	34	misclassified
49	45-65	HR-/HER2+	4	-	-	+	No	Yes	Alive	28	misclassified
50	45-65	Unknown	1	+	+	Unknown	Yes	Yes	Death	36	misclassified
51	45-65	Unknown	0	-	-	Unknown	No	Yes	Alive	8	misclassified
52	>65	Unknown	4	+	-	Unknown	Yes	No	Alive	10	misclassified
53	45-65	Unknown	2	+	-	Unknown	Yes	No	Alive	0	misclassified
54	45-65	HR+/HER2+	2	+	+	+	No	Yes	Alive	19	misclassified
55	45-65	Unknown	4	-	-	Unknown	No	Yes	Alive	21	misclassified
56	45-65	Unknown	3	+	+	Unknown	Yes	Yes	Alive	16	misclassified
57	45-65	Unknown	2	+	+	Unknown	Yes	Yes	Death	36	misclassified
58	45-65	HR+/HER2-	2	+	+	-	No	No	Alive	2	misclassified
59	>65	HR-/HER2+	2	-	-	+	Yes	No	Alive	5	misclassified
60	>65	Unknown	4	-	-	Unknown	Yes	Yes	Alive	28	misclassified
61	45-65	HR+/HER2-	1	+	+	-	Yes	No	Alive	16	misclassified
62	45-65	HR+/HER2-	4	+	+	-	Yes	Yes	Alive	3	misclassified
63	>65	HR+/HER2-	X	+	+	-	Yes	Yes	Alive	18	misclassified
64	45-65	Unknown	2	+	+	Unknown	Yes	Yes	Alive	28	misclassified
65	45-65	HR-/HER2+	3	-	-	+	Yes	Yes	Alive	20	misclassified
66	>65	HR+/HER2-	1	+	+	-	Yes	No	Alive	32	misclassified
67	>65	HR+/HER2-	4	+	+	-	No	No	Alive	1	misclassified
68	45-65	Unknown	4	+	+	Unknown	No	No	Alive	27	misclassified
69	45-65	Unknown	1	+	+	Unknown	Yes	Yes	Alive	33	misclassified
70	<45	Unknown	2	+	+	Unknown	Yes	Yes	Alive	26	misclassified
71	>65	Unknown	X	-	-	Unknown	No	No	Alive	30	misclassified
72	>65	Unknown	X	+	-	Unknown	Yes	Yes	Alive	19	misclassified
73	45-65	Unknown	4	+	-	Unknown	Yes	Yes	Alive	10	misclassified
74	>65	Unknown	4	-	-	Unknown	Yes	No	Alive	7	misclassified
75	<45	Unknown	1	+	+	Unknown	No	No	Alive	28	misclassified
76	>65	Unknown	1	-	-	Unknown	Yes	No	Alive	6	misclassified
77	45-65	Unknown	X	+	-	Unknown	Yes	Yes	Death	36	misclassified
78	>65	HR-/HER2-	2	-	-	-	No	No	Alive	0	misclassified
79	45-65	HR+/HER2-	4	+	-	-	No	No	Alive	9	misclassified
80	>65	HR+/HER2+	X	+	+	+	No	No	Alive	2	misclassified
81	>65	HR-/HER2-	X	-	-	-	No	No	Alive	5	misclassified
82	>65	HR+/HER2+	2	+	-	+	Yes	Yes	Alive	9	misclassified
83	45-65	HR-/HER2+	4	-	-	+	No	Yes	Alive	2	misclassified
84	45-65	HR+/HER2-	2	+	+	-	No	Yes	Death	36	misclassified
85	>65	HR+/HER2+	3	+	-	+	Yes	Yes	Alive	25	misclassified
86	45-65	HR+/HER2-	4	+	+	-	Yes	Yes	Death	36	misclassified
87	>65	HR+/HER2+	X	+	-	+	Yes	No	Alive	20	misclassified
88	45-65	HR+/HER2-	4	+	-	-	Yes	Yes	Death	36	misclassified
89	45-65	HR-/HER2-	4	-	-	-	Yes	No	Alive	1	misclassified
90	>65	HR+/HER2-	2	+	-	-	No	No	Alive	10	misclassified
91	>65	HR+/HER2+	2	+	+	+	No	Yes	Alive	3	misclassified
92	>65	HR+/HER2-	4	+	+	-	Yes	No	Alive	3	misclassified
93	<45	HR-/HER2-	4	-	-	-	No	Yes	Death	36	misclassified
94	>65	HR+/HER2-	4	+	+	-	Yes	Yes	Alive	22	misclassified
95	>65	Unknown	X	+	+	Unknown	No	No	Alive	11	misclassified
96	>65	Unknown	4	-	-	Unknown	Yes	Yes	Alive	3	misclassified
97	45-65	HR+/HER2-	1	+	+	-	No	No	Alive	34	misclassified
98	>65	Unknown	2	+	+	Unknown	No	No	Alive	0	misclassified
99	>65	HR-/HER2+	4	-	-	+	No	Yes	Alive	3	misclassified
100	<45	Unknown	X	+	+	Unknown	No	No	Alive	30	misclassified
101	45-65	HR+/HER2-	2	+	-	-	No	Yes	Alive	5	misclassified
102	>65	Unknown	2	+	+	Unknown	Yes	No	Alive	24	misclassified
103	45-65	Unknown	4	+	+	Unknown	No	Yes	Death	36	misclassified
104	45-65	Unknown	1	+	+	Unknown	Yes	Yes	Alive	25	misclassified
105	>65	Unknown	4	+	+	Unknown	Yes	No	Alive	31	misclassified
106	>65	HR+/HER2+	2	+	-	+	Yes	No	Alive	3	misclassified
107	>65	Unknown	X	+	+	Unknown	No	Yes	Alive	7	misclassified
108	>65	Unknown	1	+	+	Unknown	Yes	No	Alive	1	misclassified
109	45-65	Unknown	X	+	+	Unknown	No	No	Alive	23	misclassified
110	>65	Unknown	2	-	-	Unknown	Yes	Yes	Alive	10	misclassified
111	45-65	Unknown	1	-	-	Unknown	Yes	No	Alive	3	misclassified
112	45-65	Unknown	3	+	+	Unknown	No	No	Alive	33	misclassified
113	>65	Unknown	2	+	+	Unknown	Yes	No	Alive	0	misclassified
114	>65	Unknown	2	+	+	Unknown	Yes	No	Alive	7	misclassified
115	45-65	HR-/HER2-	1	-	-	-	Yes	Yes	Alive	12	misclassified
116	45-65	HR+/HER2-	X	+	+	-	No	No	Alive	2	misclassified
117	>65	HR+/HER2-	X	+	+	-	No	No	Alive	2	misclassified
118	45-65	HR+/HER2-	3	+	+	-	No	No	Alive	10	misclassified
119	45-65	HR-/HER2-	4	-	-	-	No	Yes	Alive	6	misclassified
120	45-65	HR+/HER2-	3	+	+	-	No	No	Alive	20	misclassified
121	45-65	HR-/HER2+	4	-	-	+	Yes	Yes	Alive	25	misclassified
122	45-65	HR+/HER2-	2	-	+	-	No	No	Alive	5	misclassified
123	45-65	HR-/HER2-	2	-	-	-	No	Yes	Alive	25	misclassified
124	>65	HR+/HER2-	2	+	+	-	No	No	Alive	1	misclassified
125	45-65	HR-/HER2-	4	-	-	-	Yes	No	Alive	24	misclassified
126	45-65	HR+/HER2-	X	+	+	-	Yes	Yes	Alive	21	misclassified
127	45-65	Unknown	4	+	-	Unknown	No	Yes	Alive	15	misclassified
128	>65	Unknown	1	+	-	Unknown	No	Yes	Alive	21	misclassified
129	45-65	Unknown	X	-	-	Unknown	Yes	Yes	Alive	14	misclassified
130	45-65	Unknown	3	-	+	Unknown	No	No	Alive	0	misclassified
131	45-65	Unknown	X	+	-	Unknown	No	Yes	Death	36	misclassified
132	45-65	Unknown	4	+	+	Unknown	No	Yes	Alive	26	misclassified
133	45-65	Unknown	4	+	+	Unknown	No	No	Alive	6	misclassified
134	>65	Unknown	X	-	-	Unknown	No	No	Alive	4	misclassified
135	45-65	Unknown	X	+	-	Unknown	No	No	Alive	12	misclassified
136	>65	Unknown	4	+	-	Unknown	Yes	No	Alive	26	misclassified
137	45-65	HR-/HER2-	2	-	-	-	No	No	Alive	2	misclassified
138	>65	HR+/HER2-	2	+	+	-	No	No	Alive	0	misclassified
139	45-65	HR+/HER2+	4	+	-	+	Yes	Yes	Alive	7	misclassified
140	<45	HR-/HER2+	4	-	-	+	Yes	Yes	Alive	16	misclassified
141	45-65	HR+/HER2-	1	+	+	-	No	No	Death	36	misclassified
142	>65	HR-/HER2+	4	-	-	+	Yes	Yes	Alive	30	misclassified
143	>65	HR+/HER2-	4	+	+	-	No	Yes	Death	36	misclassified
144	>65	HR+/HER2+	4	+	+	+	No	Yes	Alive	1	misclassified
145	45-65	HR-/HER2-	X	-	-	-	No	No	Alive	0	misclassified
146	45-65	Unknown	4	+	+	Unknown	Yes	Yes	Alive	53	misclassified
147	45-65	Unknown	3	+	-	Unknown	Yes	Yes	Alive	39	misclassified
148	45-65	HR+/HER2+	2	+	-	+	Yes	No	Alive	42	misclassified
149	>65	HR+/HER2-	0	+	-	-	No	No	Alive	40	misclassified
150	>65	Unknown	4	+	+	Unknown	No	No	Alive	50	misclassified
151	>65	HR+/HER2-	4	+	+	-	Yes	No	Alive	57	misclassified
152	45-65	HR+/HER2+	4	+	+	+	Yes	Yes	Alive	52	misclassified
153	>65	HR+/HER2+	1	+	+	+	Yes	Yes	Alive	41	misclassified
154	45-65	Unknown	1	+	+	Unknown	No	No	Alive	52	misclassified
155	>65	Unknown	4	+	+	Unknown	No	No	Alive	43	misclassified
156	<45	Unknown	3	-	-	Unknown	Yes	Yes	Alive	43	misclassified
157	>65	Unknown	2	+	+	Unknown	No	Yes	Alive	38	misclassified
158	45-65	Unknown	X	+	+	Unknown	No	Yes	Alive	39	misclassified
159	>65	HR+/HER2-	2	+	+	-	Yes	No	Alive	48	misclassified
160	<45	HR+/HER2-	3	+	+	-	Yes	Yes	Alive	43	misclassified
161	>65	HR-/HER2+	2	-	-	+	Yes	No	Death	60	misclassified
162	45-65	HR+/HER2-	1	+	+	-	No	Yes	Alive	47	misclassified
163	>65	HR+/HER2-	0	+	+	-	No	No	Alive	39	misclassified
164	>65	HR+/HER2-	4	+	+	-	No	Yes	Alive	40	misclassified
165	>65	Unknown	4	+	+	Unknown	Yes	Yes	Alive	39	misclassified
166	<45	Unknown	X	+	+	Unknown	No	Yes	Alive	38	misclassified
167	45-65	Unknown	X	+	+	Unknown	Yes	Yes	Alive	59	misclassified
168	<45	HR+/HER2+	4	+	+	+	Yes	No	Alive	52	misclassified
169	45-65	HR+/HER2-	3	+	+	-	Yes	Yes	Alive	41	misclassified
170	45-65	HR+/HER2-	X	+	-	-	Yes	Yes	Alive	58	misclassified
171	45-65	HR-/HER2-	X	-	-	-	No	No	Alive	53	misclassified
172	>65	Unknown	4	-	-	Unknown	No	Yes	Alive	42	misclassified
173	45-65	Unknown	2	+	+	Unknown	No	Yes	Alive	54	misclassified
174	>65	HR-/HER2-	4	-	-	-	Yes	Yes	Alive	39	misclassified
175	45-65	HR+/HER2-	3	+	+	-	Yes	No	Alive	51	misclassified
176	45-65	HR+/HER2-	2	+	+	-	Yes	Yes	Alive	39	misclassified
177	>65	HR+/HER2-	3	+	+	-	Yes	No	Alive	51	misclassified
178	>65	HR+/HER2-	4	+	+	-	No	Yes	Death	60	misclassified
179	>65	HR-/HER2+	1	-	-	+	No	Yes	Alive	44	misclassified
180	45-65	HR+/HER2-	2	+	+	-	Yes	Yes	Alive	55	misclassified
181	45-65	HR+/HER2+	3	+	+	+	No	Yes	Alive	51	misclassified
182	45-65	HR+/HER2-	0	+	+	-	No	Yes	Alive	40	misclassified
183	45-65	HR+/HER2-	X	+	+	-	Yes	Yes	Alive	44	misclassified
184	>65	HR-/HER2-	0	-	-	-	No	Yes	Alive	58	misclassified
185	45-65	Unknown	4	-	+	Unknown	Yes	Yes	Alive	43	misclassified
186	45-65	Unknown	X	+	-	Unknown	Yes	No	Alive	40	misclassified
187	>65	HR+/HER2-	2	+	+	-	Yes	Yes	Alive	44	misclassified
188	>65	HR-/HER2-	2	-	-	-	Yes	Yes	Alive	42	misclassified
189	>65	HR+/HER2-	4	+	+	-	Yes	No	Alive	58	misclassified
190	>65	Unknown	4	-	-	Unknown	Yes	Yes	Alive	43	misclassified
191	>65	Unknown	4	+	+	Unknown	No	No	Alive	42	misclassified
192	45-65	HR+/HER2+	4	+	-	+	No	Yes	Death	60	misclassified
193	45-65	HR+/HER2-	1	+	+	-	Yes	Yes	Alive	50	misclassified
194	>65	HR-/HER2-	4	-	-	-	Yes	Yes	Alive	41	misclassified
195	>65	HR+/HER2-	3	+	+	-	No	No	Alive	89	misclassified
196	45-65	HR-/HER2+	4	-	-	+	No	Yes	Alive	100	misclassified
197	<45	HR+/HER2-	2	+	+	-	Yes	No	Alive	87	misclassified
198	>65	HR-/HER2+	3	-	-	+	No	Yes	Alive	87	misclassified
199	45-65	HR+/HER2-	3	+	+	-	Yes	Yes	Alive	79	misclassified
200	<45	HR+/HER2+	4	+	+	+	No	Yes	Alive	66	misclassified
201	45-65	HR+/HER2-	0	+	+	-	No	No	Alive	72	misclassified
202	45-65	HR-/HER2+	3	-	-	+	No	Yes	Alive	90	misclassified
203	45-65	HR+/HER2+	3	+	-	+	No	Yes	Alive	100	misclassified
204	45-65	HR+/HER2+	4	+	+	+	Yes	Yes	Alive	86	misclassified
205	45-65	HR-/HER2-	4	-	-	-	Yes	Yes	Alive	81	misclassified
206	>65	HR+/HER2-	2	+	+	-	No	No	Alive	69	misclassified
207	45-65	HR+/HER2-	4	+	+	-	Yes	Yes	Alive	66	misclassified
208	45-65	HR-/HER2-	0	-	-	-	No	Yes	Alive	67	misclassified
209	45-65	HR+/HER2+	2	+	-	+	No	Yes	Alive	62	misclassified
210	45-65	HR+/HER2-	2	+	+	-	Yes	No	Alive	115	misclassified
211	45-65	HR-/HER2+	4	-	-	+	Yes	Yes	Alive	115	misclassified
212	45-65	HR-/HER2+	1	-	-	+	No	Yes	Alive	97	misclassified
213	<45	HR+/HER2-	X	+	+	-	No	Yes	Alive	116	misclassified
214	<45	HR-/HER2+	4	-	-	+	No	Yes	Alive	87	misclassified
215	45-65	HR+/HER2+	3	+	+	+	Yes	Yes	Alive	78	misclassified
216	45-65	HR+/HER2-	4	+	+	-	Yes	Yes	Alive	65	misclassified
217	>65	HR+/HER2-	4	+	+	-	No	No	Alive	63	misclassified
218	>65	HR+/HER2-	X	+	+	-	No	Yes	Alive	97	misclassified
219	<45	Unknown	3	+	+	Unknown	Yes	Yes	Alive	61	misclassified
220	45-65	Unknown	1	+	+	Unknown	No	Yes	Alive	66	misclassified
221	45-65	Unknown	4	+	+	Unknown	Yes	Yes	Alive	106	misclassified
222	45-65	HR+/HER2-	1	+	+	-	Yes	Yes	Alive	93	misclassified
223	45-65	HR+/HER2-	1	+	+	-	Yes	Yes	Alive	85	misclassified
224	45-65	Unknown	X	+	+	Unknown	Yes	Yes	Alive	80	misclassified
225	45-65	Unknown	3	+	+	Unknown	Yes	Yes	Alive	116	misclassified
226	<45	HR-/HER2+	2	-	-	+	No	Yes	Alive	82	misclassified
227	45-65	HR+/HER2-	1	+	+	-	Yes	No	Alive	64	misclassified
228	>65	HR+/HER2-	2	+	+	-	Yes	Yes	Alive	77	misclassified
229	>65	Unknown	2	+	+	Unknown	No	No	Alive	85	misclassified
230	>65	Unknown	4	+	+	Unknown	Yes	Yes	Alive	83	misclassified
231	>65	HR+/HER2+	4	+	+	+	Yes	Yes	Alive	116	misclassified
232	45-65	HR+/HER2-	4	+	+	-	Yes	Yes	Alive	114	misclassified
233	45-65	HR+/HER2+	3	+	+	+	Yes	Yes	Alive	113	misclassified
234	<45	HR+/HER2-	1	+	+	-	Yes	Yes	Alive	108	misclassified
235	45-65	HR+/HER2+	X	+	-	+	No	Yes	Alive	100	misclassified
236	45-65	HR-/HER2+	4	-	-	+	Yes	Yes	Alive	95	misclassified
237	45-65	HR+/HER2-	4	+	+	-	No	Yes	Alive	94	misclassified
238	45-65	HR+/HER2-	2	+	+	-	No	No	Alive	89	misclassified
239	45-65	HR+/HER2+	4	+	+	+	No	Yes	Alive	61	misclassified
240	45-65	HR+/HER2-	3	+	-	-	No	No	Alive	80	misclassified
241	45-65	HR+/HER2+	2	+	-	+	Yes	Yes	Alive	78	misclassified
242	<45	HR+/HER2-	2	+	+	-	No	No	Alive	64	misclassified
243	>65	HR-/HER2+	4	-	-	+	No	Yes	Alive	89	misclassified
244	45-65	HR+/HER2+	4	+	+	+	No	Yes	Alive	68	misclassified
245	45-65	HR+/HER2-	4	+	+	-	Yes	Yes	Alive	110	misclassified
246	>65	Unknown	2	+	+	Unknown	No	No	Alive	68	misclassified
247	<45	HR+/HER2+	2	+	-	+	Yes	Yes	Alive	114	misclassified
248	45-65	Unknown	2	+	+	Unknown	Yes	Yes	Alive	96	misclassified
249	45-65	HR+/HER2+	4	+	-	+	Yes	Yes	Alive	95	misclassified
250	45-65	HR+/HER2+	2	+	-	+	Yes	Yes	Alive	95	misclassified
251	45-65	HR-/HER2-	4	-	-	-	Yes	Yes	Alive	71	misclassified
252	>65	HR+/HER2-	1	+	-	-	Yes	No	Alive	82	misclassified
253	45-65	HR+/HER2-	3	+	+	-	No	No	Alive	70	misclassified
254	<45	HR-/HER2+	3	-	-	+	Yes	Yes	Alive	68	misclassified
255	>65	HR+/HER2-	X	+	+	-	No	No	Alive	95	misclassified
256	>65	Unknown	4	-	-	Unknown	Yes	Yes	Alive	65	misclassified
257	>65	HR-/HER2+	4	-	-	+	No	Yes	Alive	75	misclassified
258	45-65	Unknown	4	+	-	Unknown	Yes	Yes	Alive	101	misclassified
259	>65	Unknown	3	-	-	Unknown	No	Yes	Alive	101	misclassified
260	>65	HR+/HER2-	0	+	-	-	No	No	Alive	88	misclassified
261	45-65	HR+/HER2-	X	+	+	-	Yes	No	Alive	74	misclassified
262	45-65	HR+/HER2+	3	+	+	+	Yes	No	Alive	76	misclassified
263	45-65	HR+/HER2+	X	+	-	+	No	Yes	Alive	119	misclassified
264	45-65	HR+/HER2-	2	+	+	-	No	No	Alive	114	misclassified
265	<45	HR+/HER2-	1	+	+	-	No	No	Alive	119	misclassified
266	45-65	HR+/HER2-	2	+	+	-	Yes	Yes	Alive	105	misclassified
267	45-65	HR+/HER2-	2	+	+	-	Yes	Yes	Alive	106	misclassified
268	45-65	HR-/HER2-	0	-	-	-	No	No	Alive	103	misclassified
269	>65	HR-/HER2+	0	-	-	+	No	Yes	Alive	94	misclassified
270	<45	HR+/HER2+	3	+	+	+	No	Yes	Alive	92	misclassified
271	45-65	HR-/HER2-	X	-	-	-	No	Yes	Alive	89	misclassified
272	<45	HR+/HER2-	2	+	+	-	Yes	No	Alive	63	misclassified
273	<45	HR+/HER2-	3	+	+	-	Yes	No	Alive	76	misclassified
274	45-65	HR+/HER2-	2	+	+	-	No	No	Alive	61	misclassified
275	<45	HR-/HER2-	3	-	-	-	Yes	Yes	Alive	64	misclassified
276	>65	Unknown	3	+	+	Unknown	Yes	No	Alive	63	misclassified
277	>65	HR+/HER2+	1	+	+	+	No	Yes	Alive	66	misclassified
278	45-65	HR-/HER2-	3	-	-	-	Yes	No	Alive	62	misclassified
279	45-65	Unknown	4	+	+	Unknown	No	Yes	Alive	96	misclassified
280	>65	HR+/HER2-	4	+	+	-	Yes	Yes	Alive	66	misclassified
281	>65	Unknown	4	+	+	Unknown	Yes	No	Alive	78	misclassified
282	45-65	HR+/HER2+	1	+	+	+	Yes	No	Alive	64	misclassified
283	>65	HR+/HER2-	0	+	+	-	Yes	No	Alive	83	misclassified
284	45-65	HR+/HER2+	4	+	+	+	Yes	No	Alive	88	misclassified
285	45-65	Unknown	4	+	+	Unknown	Yes	Yes	Alive	70	misclassified
286	>65	Unknown	4	+	-	Unknown	Yes	Yes	Alive	104	misclassified
287	45-65	HR+/HER2+	4	+	-	+	No	Yes	Alive	94	misclassified
288	45-65	Unknown	4	+	-	Unknown	Yes	Yes	Alive	107	misclassified
289	45-65	Unknown	2	+	+	Unknown	Yes	Yes	Alive	118	misclassified
290	>65	HR+/HER2+	4	+	-	+	No	No	Alive	68	misclassified
291	>65	HR+/HER2-	0	+	+	-	No	Yes	Alive	83	misclassified
292	45-65	Unknown	3	+	+	Unknown	Yes	Yes	Alive	70	misclassified
293	45-65	HR+/HER2-	2	+	+	-	Yes	No	Alive	111	misclassified
294	45-65	HR-/HER2+	2	-	-	+	Yes	Yes	Alive	81	misclassified
295	45-65	HR-/HER2-	3	-	-	-	Yes	Yes	Alive	114	misclassified
296	<45	HR+/HER2-	2	+	+	-	Yes	Yes	Alive	110	misclassified
297	<45	HR+/HER2+	X	+	+	+	Yes	Yes	Alive	113	misclassified
298	>65	HR+/HER2-	2	+	+	-	Yes	No	Alive	91	misclassified
299	45-65	HR+/HER2-	X	+	+	-	Yes	Yes	Alive	105	misclassified
300	<45	HR+/HER2-	3	+	-	-	Yes	Yes	Alive	106	misclassified
301	>65	HR+/HER2-	3	+	+	-	Yes	Yes	Alive	100	misclassified
302	45-65	HR+/HER2-	1	+	+	-	Yes	No	Alive	105	misclassified
303	45-65	HR+/HER2-	X	+	-	-	No	Yes	Alive	101	misclassified
304	45-65	HR+/HER2+	1	-	+	+	Yes	No	Alive	106	misclassified
305	<45	HR+/HER2-	4	+	+	-	Yes	Yes	Alive	97	misclassified
306	45-65	HR-/HER2+	3	-	-	+	Yes	Yes	Alive	99	misclassified
307	>65	HR+/HER2-	4	+	+	-	Yes	Yes	Alive	105	misclassified
308	45-65	HR+/HER2-	2	+	+	-	No	Yes	Alive	65	misclassified
309	45-65	HR-/HER2+	2	-	-	+	Yes	Yes	Alive	103	misclassified
310	45-65	HR+/HER2+	3	+	+	+	Yes	Yes	Alive	77	misclassified
311	>65	Unknown	1	+	-	Unknown	Yes	No	Alive	85	misclassified
312	>65	HR+/HER2-	1	+	+	-	No	No	Alive	83	misclassified
313	45-65	HR+/HER2-	1	+	+	-	Yes	No	Alive	80	misclassified
314	45-65	HR+/HER2-	2	+	+	-	No	No	Alive	81	misclassified
315	<45	HR+/HER2+	2	+	+	+	No	Yes	Alive	75	misclassified
316	45-65	HR+/HER2-	1	+	+	-	No	No	Alive	78	misclassified
317	>65	HR+/HER2-	2	+	+	-	No	No	Alive	75	misclassified
318	45-65	HR-/HER2+	2	-	-	+	No	Yes	Alive	75	misclassified
319	<45	HR+/HER2+	2	+	+	+	Yes	Yes	Alive	75	misclassified
320	>65	HR+/HER2-	X	+	+	-	No	No	Alive	81	misclassified
321	45-65	HR+/HER2-	3	+	+	-	No	Yes	Alive	75	misclassified
322	>65	HR+/HER2-	4	+	+	-	No	No	Alive	72	misclassified
323	45-65	HR+/HER2-	4	+	+	-	Yes	Yes	Alive	72	misclassified
324	45-65	HR-/HER2+	2	-	-	+	Yes	Yes	Alive	79	misclassified
325	45-65	HR+/HER2-	2	+	+	-	No	Yes	Alive	65	misclassified
326	45-65	HR+/HER2-	X	+	-	-	Yes	No	Alive	61	misclassified
327	<45	HR+/HER2+	4	+	-	+	No	Yes	Alive	67	misclassified
328	45-65	HR-/HER2+	3	-	-	+	No	Yes	Alive	67	misclassified
329	>65	HR+/HER2-	3	+	+	-	Yes	Yes	Alive	69	misclassified
330	45-65	Unknown	3	-	-	Unknown	Yes	Yes	Alive	109	misclassified
331	45-65	HR+/HER2-	4	+	+	-	No	Yes	Alive	107	misclassified
332	45-65	HR+/HER2-	2	+	+	-	Yes	Yes	Alive	86	misclassified
333	<45	HR+/HER2+	3	+	-	+	Yes	Yes	Alive	90	misclassified
334	45-65	HR+/HER2-	3	+	+	-	Yes	No	Alive	78	misclassified
335	>65	HR+/HER2-	3	+	+	-	Yes	No	Alive	68	misclassified
336	<45	HR+/HER2+	2	+	-	+	No	Yes	Alive	62	misclassified
337	>65	Unknown	X	+	+	Unknown	No	No	Alive	87	misclassified
338	>65	HR-/HER2-	1	-	-	-	Yes	Yes	Alive	113	misclassified
339	45-65	HR+/HER2+	4	-	+	+	No	Yes	Alive	112	misclassified
340	>65	HR-/HER2+	0	-	-	+	Yes	Yes	Alive	95	misclassified
341	45-65	HR+/HER2-	4	+	+	-	Yes	No	Alive	99	misclassified
342	45-65	HR+/HER2-	0	+	+	-	No	No	Alive	108	misclassified
343	>65	HR+/HER2-	4	+	+	-	Yes	Yes	Alive	100	misclassified
344	45-65	HR+/HER2-	4	+	+	-	Yes	Yes	Alive	85	misclassified
345	>65	HR+/HER2-	2	+	+	-	Yes	Yes	Alive	98	misclassified
346	45-65	HR+/HER2+	2	+	+	+	Yes	Yes	Alive	105	misclassified
347	>65	HR+/HER2-	2	+	+	-	No	No	Alive	98	misclassified
348	45-65	HR+/HER2+	X	+	+	+	Yes	Yes	Alive	97	misclassified
349	<45	HR-/HER2+	4	-	-	+	Yes	Yes	Alive	92	misclassified
350	45-65	HR+/HER2+	0	+	-	+	No	Yes	Alive	84	misclassified
351	45-65	HR-/HER2-	X	-	-	-	Yes	Yes	Alive	76	misclassified
352	45-65	HR-/HER2+	2	-	-	+	Yes	Yes	Alive	83	misclassified
353	45-65	HR+/HER2-	X	+	+	-	Yes	Yes	Alive	68	misclassified
354	<45	HR-/HER2+	4	-	-	+	Yes	Yes	Alive	62	misclassified
355	>65	HR+/HER2-	2	+	+	-	Yes	No	Alive	65	misclassified
356	45-65	HR+/HER2-	X	+	+	-	No	No	Alive	63	misclassified
357	>65	HR+/HER2-	3	+	+	-	Yes	Yes	Alive	64	misclassified
358	>65	Unknown	4	+	-	Unknown	Yes	No	Alive	65	misclassified
359	>65	Unknown	4	+	+	Unknown	No	Yes	Death	120	misclassified
360	>65	Unknown	2	+	+	Unknown	No	No	Alive	84	misclassified
361	>65	Unknown	1	+	+	Unknown	Yes	No	Alive	68	misclassified
362	45-65	Unknown	4	-	-	Unknown	Yes	Yes	Alive	78	misclassified
363	<45	HR-/HER2-	3	-	-	-	No	Yes	Alive	116	misclassified
364	45-65	HR+/HER2-	3	+	+	-	No	Yes	Alive	116	misclassified
365	>65	HR+/HER2-	2	+	+	-	Yes	No	Alive	119	misclassified
366	45-65	HR+/HER2-	4	+	+	-	No	No	Alive	108	misclassified
367	<45	HR+/HER2+	2	+	+	+	Yes	Yes	Alive	99	misclassified
368	45-65	HR+/HER2+	3	+	+	+	Yes	Yes	Alive	101	misclassified
369	<45	HR+/HER2+	2	+	+	+	Yes	Yes	Alive	100	misclassified
370	>65	HR+/HER2-	4	+	+	-	Yes	No	Alive	94	misclassified
371	45-65	HR+/HER2+	3	+	+	+	Yes	Yes	Alive	90	misclassified
372	>65	HR+/HER2-	1	+	+	-	Yes	No	Alive	106	misclassified
373	>65	HR+/HER2-	4	+	+	-	No	No	Alive	81	misclassified
374	>65	HR+/HER2-	2	+	+	-	No	No	Alive	76	misclassified
375	>65	HR+/HER2-	2	+	+	-	Yes	No	Alive	78	misclassified
376	45-65	HR+/HER2+	X	+	+	+	No	Yes	Alive	78	misclassified
377	45-65	HR+/HER2-	2	+	+	-	Yes	No	Alive	71	misclassified
378	45-65	HR+/HER2-	4	+	+	-	No	Yes	Alive	70	misclassified
379	>65	HR+/HER2-	4	+	+	-	Yes	No	Alive	64	misclassified
380	>65	HR+/HER2-	3	+	-	-	No	Yes	Alive	67	misclassified
381	>65	HR+/HER2-	2	+	+	-	Yes	No	Alive	70	misclassified
382	>65	HR+/HER2-	1	+	+	-	No	Yes	Alive	66	misclassified
383	45-65	HR+/HER2+	X	+	+	+	No	Yes	Alive	63	misclassified
384	>65	HR+/HER2-	2	+	+	-	No	Yes	Alive	61	misclassified
385	>65	HR+/HER2+	4	+	+	+	No	No	Alive	65	misclassified
386	45-65	HR+/HER2+	2	+	+	+	Yes	Yes	Alive	95	misclassified
387	45-65	HR+/HER2-	1	+	+	-	Yes	Yes	Alive	114	misclassified
388	<45	HR+/HER2-	2	+	+	-	Yes	Yes	Alive	113	misclassified
389	>65	HR-/HER2+	1	-	-	+	Yes	Yes	Alive	114	misclassified
390	45-65	HR-/HER2+	4	-	-	+	Yes	Yes	Alive	103	misclassified
391	>65	HR-/HER2-	4	-	-	-	Yes	Yes	Alive	94	misclassified
392	>65	HR-/HER2+	4	-	-	+	No	Yes	Alive	95	misclassified
393	<45	HR-/HER2+	4	-	-	+	No	Yes	Alive	88	misclassified
394	>65	HR-/HER2-	4	-	-	-	Yes	Yes	Alive	79	misclassified
395	<45	HR+/HER2-	2	+	-	-	Yes	Yes	Alive	83	misclassified
396	45-65	HR+/HER2-	3	+	+	-	Yes	Yes	Alive	81	misclassified
397	>65	HR+/HER2-	3	+	+	-	Yes	Yes	Alive	72	misclassified
398	>65	HR-/HER2+	4	-	-	+	Yes	Yes	Alive	76	misclassified
399	>65	HR+/HER2-	3	+	+	-	Yes	Yes	Alive	71	misclassified
400	45-65	HR+/HER2-	1	+	+	-	Yes	No	Alive	62	misclassified
401	45-65	Unknown	2	-	-	Unknown	No	Yes	Alive	174	Long-term survival without PTR
402	45-65	Unknown	0	+	+	Unknown	No	Yes	Alive	152	Long-term survival without PTR
403	<45	Unknown	2	+	+	Unknown	No	No	Death	154	Long-term survival without PTR
404	45-65	Unknown	1	-	-	Unknown	No	Yes	Alive	181	Long-term survival without PTR
405	45-65	Unknown	4	+	+	Unknown	No	Yes	Alive	127	Long-term survival without PTR
406	>65	HR-/HER2+	0	-	-	+	No	Yes	Alive	122	Long-term survival without PTR
407	>65	HR+/HER2-	1	+	+	-	No	No	Alive	123	Long-term survival without PTR
408	>65	Unknown	1	+	+	Unknown	No	No	Alive	121	Long-term survival without PTR
409	>65	Unknown	X	+	+	Unknown	No	No	Alive	142	Long-term survival without PTR
410	>65	Unknown	1	+	+	Unknown	No	No	Alive	142	Long-term survival without PTR
411	45-65	Unknown	X	-	-	Unknown	No	No	Alive	160	Long-term survival without PTR
412	45-65	HR+/HER2-	2	+	+	-	No	Yes	Alive	131	Long-term survival without PTR
413	45-65	Unknown	0	+	+	Unknown	No	Yes	Alive	167	Long-term survival without PTR
414	>65	Unknown	3	+	+	Unknown	No	No	Death	131	Long-term survival without PTR
415	<45	Unknown	4	-	-	Unknown	No	Yes	Alive	145	Long-term survival without PTR
416	45-65	HR+/HER2-	2	+	+	-	No	No	Alive	124	Long-term survival without PTR
417	45-65	Unknown	4	+	+	Unknown	No	No	Alive	132	Long-term survival without PTR
418	>65	Unknown	X	+	+	Unknown	No	Yes	Alive	189	Long-term survival without PTR
419	45-65	Unknown	4	+	-	Unknown	No	Yes	Alive	182	Long-term survival without PTR
420	45-65	Unknown	X	+	+	Unknown	No	No	Death	151	Long-term survival without PTR
421	45-65	Unknown	4	+	+	Unknown	No	Yes	Alive	149	Long-term survival without PTR
422	<45	Unknown	2	+	+	Unknown	No	Yes	Alive	149	Long-term survival without PTR
423	>65	Unknown	0	+	-	Unknown	No	No	Alive	128	Long-term survival without PTR
424	45-65	Unknown	2	+	+	Unknown	No	Yes	Alive	145	Long-term survival without PTR
425	>65	Unknown	0	+	+	Unknown	No	No	Alive	129	Long-term survival without PTR
426	45-65	HR+/HER2-	4	+	+	-	No	Yes	Alive	126	Long-term survival without PTR
427	45-65	Unknown	4	-	-	Unknown	No	Yes	Alive	170	Long-term survival without PTR
428	45-65	Unknown	1	-	-	Unknown	No	No	Alive	155	Long-term survival without PTR
429	<45	HR+/HER2-	1	+	+	-	No	No	Death	122	Long-term survival without PTR
430	>65	Unknown	0	+	+	Unknown	No	Yes	Alive	143	Long-term survival without PTR
431	45-65	Unknown	4	+	+	Unknown	No	No	Death	183	Long-term survival without PTR
432	45-65	Unknown	4	-	-	Unknown	No	Yes	Death	158	Long-term survival without PTR
433	>65	Unknown	1	+	+	Unknown	No	No	Alive	177	Long-term survival without PTR
434	45-65	Unknown	X	+	+	Unknown	No	Yes	Death	137	Long-term survival without PTR
435	45-65	Unknown	1	+	+	Unknown	No	No	Alive	152	Long-term survival without PTR
436	45-65	Unknown	4	-	-	Unknown	No	Yes	Alive	144	Long-term survival without PTR
437	<45	Unknown	4	-	-	Unknown	No	Yes	Alive	142	Long-term survival without PTR
438	45-65	HR+/HER2-	3	+	+	-	No	Yes	Death	128	Long-term survival without PTR
439	>65	Unknown	2	+	+	Unknown	No	No	Alive	143	Long-term survival without PTR
440	45-65	Unknown	X	+	-	Unknown	No	No	Alive	141	Long-term survival without PTR
441	>65	Unknown	0	+	+	Unknown	No	No	Death	140	Long-term survival without PTR
442	45-65	Unknown	X	+	+	Unknown	No	Yes	Death	138	Long-term survival without PTR
443	45-65	Unknown	3	+	+	Unknown	No	Yes	Death	133	Long-term survival without PTR
444	45-65	Unknown	2	+	+	Unknown	No	Yes	Death	133	Long-term survival without PTR
445	45-65	Unknown	2	+	+	Unknown	No	Yes	Alive	170	Long-term survival without PTR
446	45-65	Unknown	0	+	+	Unknown	No	Yes	Death	157	Long-term survival without PTR
447	>65	Unknown	1	-	-	Unknown	No	No	Death	122	Long-term survival without PTR
448	45-65	Unknown	X	+	+	Unknown	No	No	Alive	126	Long-term survival without PTR
449	>65	Unknown	2	+	-	Unknown	No	Yes	Alive	160	Long-term survival without PTR
450	45-65	Unknown	4	+	+	Unknown	No	Yes	Alive	135	Long-term survival without PTR
451	>65	Unknown	4	+	+	Unknown	No	Yes	Alive	128	Long-term survival without PTR
452	45-65	Unknown	4	+	+	Unknown	No	Yes	Alive	133	Long-term survival without PTR
453	45-65	HR-/HER2-	0	-	-	-	No	Yes	Alive	130	Long-term survival without PTR
454	45-65	Unknown	0	+	-	Unknown	No	No	Alive	143	Long-term survival without PTR
455	45-65	Unknown	4	-	-	Unknown	No	Yes	Alive	169	Long-term survival without PTR
456	<45	Unknown	3	+	-	Unknown	No	No	Alive	151	Long-term survival without PTR
457	<45	Unknown	X	+	+	Unknown	No	Yes	Alive	140	Long-term survival without PTR
458	45-65	Unknown	4	+	+	Unknown	No	No	Alive	156	Long-term survival without PTR
459	<45	Unknown	4	+	+	Unknown	No	Yes	Death	167	Long-term survival without PTR
460	<45	Unknown	4	+	+	Unknown	No	Yes	Death	167	Long-term survival without PTR
461	45-65	Unknown	2	-	-	Unknown	No	Yes	Alive	160	Long-term survival without PTR
462	<45	Unknown	X	-	-	Unknown	No	Yes	Alive	169	Long-term survival without PTR
463	<45	Unknown	1	-	-	Unknown	No	Yes	Alive	156	Long-term survival without PTR
464	45-65	Unknown	X	+	+	Unknown	No	Yes	Death	146	Long-term survival without PTR
465	45-65	Unknown	4	+	-	Unknown	No	Yes	Alive	150	Long-term survival without PTR
466	>65	Unknown	X	+	+	Unknown	No	No	Alive	135	Long-term survival without PTR
467	45-65	HR+/HER2+	2	+	+	+	No	No	Alive	126	Long-term survival without PTR
468	<45	Unknown	X	+	+	Unknown	No	Yes	Alive	182	Long-term survival without PTR
469	<45	Unknown	1	+	+	Unknown	No	Yes	Alive	182	Long-term survival without PTR
470	45-65	Unknown	4	-	-	Unknown	No	Yes	Alive	181	Long-term survival without PTR
471	45-65	Unknown	X	-	-	Unknown	No	Yes	Alive	165	Long-term survival without PTR
472	45-65	Unknown	4	-	-	Unknown	No	Yes	Alive	152	Long-term survival without PTR
473	45-65	Unknown	X	+	-	Unknown	No	No	Alive	142	Long-term survival without PTR
474	45-65	HR+/HER2-	2	+	+	-	No	No	Alive	128	Long-term survival without PTR
475	45-65	Unknown	4	-	-	Unknown	Yes	Yes	Death	1	Early death after PTR
476	45-65	Unknown	4	-	-	Unknown	Yes	No	Death	1	Early death after PTR
478	>65	Unknown	4	+	-	Unknown	Yes	No	Death	1	Early death after PTR
481	>65	HR-/HER2-	4	-	-	-	Yes	No	Death	1	Early death after PTR
482	>65	HR+/HER2-	4	+	+	-	Yes	No	Death	1	Early death after PTR
485	>65	Unknown	4	+	+	Unknown	Yes	No	Death	0	Early death after PTR
488	>65	Unknown	4	-	-	Unknown	Yes	No	Death	0	Early death after PTR
492	>65	HR+/HER2+	4	+	-	+	Yes	Yes	Death	1	Early death after PTR
493	>65	HR+/HER2-	2	+	-	-	Yes	No	Death	1	Early death after PTR
495	>65	Unknown	4	-	-	Unknown	Yes	No	Death	1	Early death after PTR
496	>65	Unknown	4	+	+	Unknown	Yes	No	Death	0	Early death after PTR
502	<45	Unknown	4	+	+	Unknown	Yes	Yes	Death	1	Early death after PTR
503	45-65	Unknown	4	-	-	Unknown	Yes	No	Death	1	Early death after PTR
505	>65	Unknown	4	+	-	Unknown	Yes	No	Death	0	Early death after PTR
506	>65	Unknown	4	+	+	Unknown	Yes	No	Death	0	Early death after PTR
508	>65	Unknown	2	+	+	Unknown	Yes	No	Death	1	Early death after PTR
509	45-65	HR+/HER2+	4	+	+	+	Yes	No	Death	1	Early death after PTR
510	>65	Unknown	4	+	+	Unknown	Yes	No	Death	1	Early death after PTR
513	45-65	Unknown	X	-	+	Unknown	Yes	No	Death	0	Early death after PTR
517	>65	HR+/HER2-	4	+	+	-	Yes	Yes	Death	1	Early death after PTR
518	>65	HR-/HER2-	3	-	-	-	Yes	No	Death	0	Early death after PTR
521	>65	Unknown	2	-	-	Unknown	Yes	No	Death	0	Early death after PTR
523	45-65	HR-/HER2+	2	-	-	+	Yes	No	Death	0	Early death after PTR
524	>65	HR-/HER2-	4	-	-	-	Yes	No	Death	0	Early death after PTR
527	>65	HR-/HER2-	4	-	-	-	Yes	No	Death	0	Early death after PTR
528	>65	Unknown	4	+	-	Unknown	Yes	No	Death	1	Early death after PTR
529	<45	Unknown	3	-	-	Unknown	Yes	Yes	Death	1	Early death after PTR
533	>65	Unknown	4	-	-	Unknown	Yes	No	Death	1	Early death after PTR
534	45-65	Unknown	4	-	-	Unknown	Yes	No	Death	0	Early death after PTR
535	45-65	HR+/HER2-	0	+	+	-	Yes	No	Death	1	Early death after PTR
536	>65	Unknown	3	+	+	Unknown	Yes	No	Death	1	Early death after PTR
538	>65	HR+/HER2-	4	+	+	-	Yes	No	Death	1	Early death after PTR
540	<45	HR+/HER2-	4	+	+	-	Yes	No	Death	1	Early death after PTR
541	45-65	Unknown	4	-	-	Unknown	Yes	No	Death	0	Early death after PTR
543	45-65	HR-/HER2-	4	-	-	-	Yes	No	Death	0	Early death after PTR
545	45-65	HR+/HER2-	3	+	-	-	Yes	No	Death	0	Early death after PTR
546	>65	HR+/HER2-	4	+	+	-	Yes	No	Death	0	Early death after PTR
549	>65	Unknown	3	+	+	Unknown	Yes	No	Death	1	Early death after PTR
550	>65	Unknown	4	+	+	Unknown	Yes	No	Death	1	Early death after PTR
551	>65	Unknown	4	-	+	Unknown	Yes	No	Death	1	Early death after PTR
553	>65	Unknown	3	+	+	Unknown	Yes	No	Death	1	Early death after PTR
554	>65	Unknown	2	+	+	Unknown	Yes	No	Death	0	Early death after PTR
555	45-65	Unknown	4	+	+	Unknown	Yes	No	Death	1	Early death after PTR
556	45-65	Unknown	1	+	+	Unknown	Yes	No	Death	1	Early death after PTR
560	>65	Unknown	4	-	-	Unknown	Yes	No	Death	0	Early death after PTR
566	>65	HR+/HER2-	4	+	+	-	Yes	No	Death	0	Early death after PTR
568	>65	Unknown	4	+	+	Unknown	Yes	No	Death	1	Early death after PTR
569	>65	HR-/HER2-	4	-	-	-	Yes	No	Death	1	Early death after PTR
570	<45	HR-/HER2-	4	-	-	-	Yes	No	Death	0	Early death after PTR
571	<45	HR-/HER2-	3	-	-	-	Yes	No	Death	1	Early death after PTR
575	>65	HR+/HER2+	1	-	+	+	Yes	No	Death	0	Early death after PTR
577	45-65	HR-/HER2-	4	-	-	-	Yes	Yes	Death	1	Early death after PTR
580	>65	Unknown	4	+	+	Unknown	Yes	No	Death	1	Early death after PTR
587	>65	Unknown	3	+	-	Unknown	Yes	No	Death	1	Early death after PTR
588	45-65	Unknown	4	-	-	Unknown	Yes	No	Death	1	Early death after PTR
589	45-65	Unknown	4	-	-	Unknown	Yes	No	Death	1	Early death after PTR
590	45-65	Unknown	2	-	+	Unknown	Yes	No	Death	1	Early death after PTR
591	>65	Unknown	4	+	+	Unknown	Yes	No	Death	1	Early death after PTR
592	>65	Unknown	4	-	-	Unknown	Yes	Yes	Death	1	Early death after PTR
594	>65	Unknown	4	+	-	Unknown	Yes	No	Death	1	Early death after PTR
596	45-65	Unknown	4	-	-	Unknown	Yes	No	Death	0	Early death after PTR
597	45-65	Unknown	4	+	-	Unknown	Yes	Yes	Death	1	Early death after PTR
604	>65	HR-/HER2-	3	-	-	-	Yes	No	Death	0	Early death after PTR
605	45-65	HR-/HER2-	4	-	-	-	Yes	No	Death	0	Early death after PTR
608	>65	Unknown	2	-	-	Unknown	Yes	No	Death	1	Early death after PTR
611	45-65	Unknown	2	+	-	Unknown	Yes	No	Death	1	Early death after PTR
612	>65	Unknown	4	-	-	Unknown	Yes	No	Death	1	Early death after PTR
614	>65	Unknown	2	+	+	Unknown	Yes	No	Death	1	Early death after PTR
615	45-65	Unknown	4	+	+	Unknown	Yes	No	Death	0	Early death after PTR
616	>65	Unknown	2	+	+	Unknown	Yes	Yes	Death	1	Early death after PTR
618	>65	Unknown	X	-	-	Unknown	Yes	Yes	Death	1	Early death after PTR
619	45-65	Unknown	4	+	+	Unknown	Yes	No	Death	1	Early death after PTR
620	>65	Unknown	X	+	+	Unknown	Yes	No	Death	0	Early death after PTR
623	>65	Unknown	4	+	+	Unknown	Yes	No	Death	1	Early death after PTR
625	>65	Unknown	4	-	-	Unknown	Yes	No	Death	0	Early death after PTR
626	45-65	Unknown	X	-	-	Unknown	Yes	No	Death	1	Early death after PTR
629	>65	HR+/HER2-	2	+	+	-	Yes	No	Death	0	Early death after PTR
631	>65	Unknown	3	-	-	Unknown	Yes	No	Death	1	Early death after PTR
632	>65	Unknown	4	+	+	Unknown	Yes	No	Death	0	Early death after PTR
634	45-65	HR+/HER2-	4	+	-	-	Yes	No	Death	1	Early death after PTR
635	>65	HR+/HER2-	X	+	+	-	Yes	Yes	Death	1	Early death after PTR
636	45-65	HR+/HER2-	4	+	+	-	Yes	No	Death	0	Early death after PTR
638	>65	HR+/HER2-	4	+	+	-	Yes	No	Death	0	Early death after PTR
639	>65	HR-/HER2-	1	-	-	-	Yes	No	Death	0	Early death after PTR
641	>65	HR+/HER2-	4	+	+	-	Yes	No	Death	0	Early death after PTR
642	>65	HR+/HER2-	4	+	+	-	Yes	No	Death	0	Early death after PTR
643	>65	Unknown	3	+	+	Unknown	Yes	No	Death	0	Early death after PTR
644	>65	Unknown	4	+	-	Unknown	Yes	No	Death	1	Early death after PTR
646	>65	Unknown	2	-	-	Unknown	Yes	No	Death	1	Early death after PTR
648	>65	HR-/HER2-	3	-	-	-	Yes	No	Death	1	Early death after PTR
649	45-65	HR-/HER2-	2	-	-	-	Yes	No	Death	1	Early death after PTR
650	>65	HR+/HER2+	4	+	+	+	Yes	No	Death	1	Early death after PTR
651	45-65	HR-/HER2-	4	-	-	-	Yes	No	Death	0	Early death after PTR
