# Supplementary material for: Development and validation of a prognostic model for stage IV breast cancer based on primary tumor resection with machine learning methods: retrospective cohort study
Source: Front Endocrinol (Lausanne). 2026 Jul 13;17:1871537. doi: 10.3389/fendo.2026.1871537 (PMC13402208; doi:10.3389/fendo.2026.1871537)
Supplement: Supplementary Table 4 — Comparative analysis of feature importance across machine learning models. [file DataSheet4.xlsx]

## Sheet: Supplementary_Table_S4
Feature	XGB_Gain	RF_Gain	Coefficient
ER	0.260468	9.14812	32.8577
Age	0.146961	7.29033	17.8194
PR	0.100031	3.58713	13.2419
Surgery	0.0928439	1.84321	11.6858
HER2	0.0715449	6.75934	39.2478
T	0.159806	0.0710333	13.0856
Subtype	0.0603309	1.57091	7.43733
Chemotherapy	0.108014	4.44735	33.6019
